# Supplementary material for: Computational modelling for the sustainable management of chemicals
Source: Comput Toxicol. 2020 May;14:100122. doi: 10.1016/j.comtox.2020.100122 (PMC7219285; doi:10.1016/j.comtox.2020.100122)
Supplement: Supplementary data 1 [file mmc1.xml]

<?xml version="1.0" encoding="UTF-8" standalone="no"?><data:data><datasets><author>andrew.worth@ec.europa.eu</author><type>0</type><dataset><value>1</value><reason>No data was used for the research described in the article</reason><comments/></dataset></datasets></data:data>
